# Supplementary material for: Descriptions of a new Brazilian Tacora species and the female of Tacora saturata, and a key to the species of the genus (Insecta, Hemiptera, Cicadellidae, Cicadellini)
Source: Zookeys. 2011 Dec 29;(160):59–71. doi: 10.3897/zookeys.160.2080 (PMC3253631; doi:10.3897/zookeys.160.2080)
Supplement: XML Treatment for Tacora saturata [file zookeys.160.2080-treatment2.xml]

<!DOCTYPE tp:taxon-treatment
  PUBLIC "-//TaxonX//DTD Taxonomic Treatment Publishing DTD v0 20100105//EN" "tax-treatment-NSO.dtd">
<tp:taxon-treatment xmlns:tp="http://www.plazi.org/taxpub"><tp:treatment-meta><mixed-citation publication-type="journal"><person-group><name><surname>Mejdalani</surname><given-names>Gabriel</given-names></name><name><surname>Silva</surname><given-names>Roberta Santos</given-names></name><name><surname>Garcia</surname><given-names>Cláudia</given-names></name></person-group><article-title>Descriptions of a new Brazilian 
                    <italic>Tacora</italic> species and the female of 
                    <italic>Tacora saturata</italic>, and a key to the species of the genus (Insecta, Hemiptera, Cicadellidae, Cicadellini)
                </article-title><source>Zookeys</source><day>29</day><month>12</month><year>2011</year><volume>2011</volume><issue>160</issue><fpage>59</fpage><lpage>71</lpage><pub-id pub-id-type="doi">10.3897/zookeys.160.2080</pub-id></mixed-citation></tp:treatment-meta><tp:nomenclature><tp:taxon-name>
                            <tp:taxon-name-part taxon-name-part-type="genus">Tacora</tp:taxon-name-part>
                            <tp:taxon-name-part taxon-name-part-type="species">saturata</tp:taxon-name-part>
                        <object-id xmlns:xlink="http://www.w3.org/1999/xlink" xlink:type="simple">http://species-id.net/wiki/Tacora_saturata</object-id>
                        </tp:taxon-name><tp:taxon-authority>Young, 1977</tp:taxon-authority><xref ref-type="fig" rid="F1">Figs 1b</xref><xref ref-type="fig" rid="F4">4</xref><xref ref-type="fig" rid="F5">5</xref><tp:nomenclature-citation-list><tp:nomenclature-citation><tp:taxon-name>Tacora saturata</tp:taxon-name><comment> Young, 1977: 316, figure 258 (crown, pronotum, and male genitalia).</comment></tp:nomenclature-citation></tp:nomenclature-citation-list></tp:nomenclature><tp:treatment-sec sec-type="Description of the female."><title>Description of the female.</title><p> Length 13 mm from apex of head to apex of forewings at rest [male with about same length]; median length of crown approximately 9/10 interocular width and 1/2 transocular width. Head and thorax (<xref ref-type="fig" rid="F4">Fig. 4a</xref>) much as in the above-described male holotype of <italic><tp:taxon-name>Tacora johanni</tp:taxon-name></italic> sp. n. Forewings extending well beyond apex of ovipositor.</p><p>Color (<xref ref-type="fig" rid="F1">Fig. 1b</xref>) of anterior dorsum orange; pronotum with transverse, submarginal brown stripe on posterior portion, this stripe broader medially; mesonotum with pair of large brown maculae laterobasally. Forewings (<xref ref-type="fig" rid="F4">Fig. 4b</xref>) with corium mostly translucent orange, costal margin dark brown; in rest position with transcommissural, brown W-shaped figure in basal half of clavi with anterior angles enclosing large, bright yellow maculae that extend to wing bases; large, bright yellow rounded transcommissural macula located just behind W-shaped figure, followed by transverse, oblique brown stripe extending over corium and reaching costal margin; apical portion of clavus red, with or without pair of small orange spots adjacent to claval sulcus just behind transverse<!--PageBreak--> brown stripe; distal half of corium with red stripe in inner anteapical cell (along outer margin of inner apical cell) and then descending across bases of apical cells.</p><p>Genitalia with abdominal sternite VII (<xref ref-type="fig" rid="F4">Fig. 4c</xref>) broad, lateral margins convergent posteriorly, posterior margin broadly convex. Internal sternite VIII without distinct, well-defined sclerotized areas. Pygofer (<xref ref-type="fig" rid="F4">Fig. 4d</xref>), in lateral view, well produced posteriorly, strongly narrowed towards apex; posterior margin very narrow, subacute; macrosetae located mostly on distal third, a few extending anteriorly along ventral margin. Valvifers I (<xref ref-type="fig" rid="F5">Fig. 5a</xref>), in lateral view, of quadrate form, except for distinct lobe on posteroventral portion. Valvulae I, in ventral view, distinctly expanded basally; in lateral<!--PageBreak--> view (<xref ref-type="fig" rid="F5">Fig. 5a</xref>), valvulae with broad basal lobe, blade distinctly expanded in distal half in comparison with basal half; dorsal sculptured area (mostly scale-like processes, except for linear processes basally, <xref ref-type="fig" rid="F5">Fig. 5b, c</xref>) extending from basal portion of blade to apex, <!--PageBreak-->ventral sculptured area (scale-like processes, <xref ref-type="fig" rid="F5">Fig. 5d</xref>) restricted to apical portion of blade; basal portion of blade with group of distinct setae located below ramus; apex of blade forming distinct dentiform projection (<xref ref-type="fig" rid="F5">Fig. 5a</xref>); ventral interlocking device distinct, elongate, restricted to basal half of blade, located along ventral blade margin but with distal portion directed dorsally. Valvulae II (<xref ref-type="fig" rid="F5">Fig. 5e</xref>), in lateral view, with dorsal margin regularly convex beyond basal curvature; without preapical prominence; apex obtuse; ventral outline of apical portion slightly concave; about 63 teeth (<xref ref-type="fig" rid="F5">Fig. 5e, f, g, h</xref>), mostly subtriangular or subrectangular, distributed on dorsal portion of blade, with clear space between them; denticles (<xref ref-type="fig" rid="F5">Fig. 5g</xref>) on posterior portions of teeth and on inferior half of apical portion; blade with numerous curved ducts (<xref ref-type="fig" rid="F5">Fig. 5f, g</xref>) extending to teeth or terminating below the latter, ducts also extending towards apex (most teeth receive a single duct, others two or none). Gonoplacs, in lateral view, extending posteriorly slightly beyond pygofer apex; basal half with ventral margin convex and dorsal margin concave, the latter abruptly expanded towards distal half; ventral margin of distal half concave; apex of blade rounded; apical portion with few small setae and tiny tegumentary processes, the latter extending anteriorly along ventral margin.</p><fig id="F4" position="float" orientation="portrait"><label>Figure 4.</label><caption><p> <italic><tp:taxon-name>Tacora saturata</tp:taxon-name></italic> Young, 1977, female. <bold>a</bold> head, pronotum and mesonotum, dorsal view (the white circle on the mesonotum delimits the pin perforation) <bold>b</bold> left forewing <bold>c</bold> sternite VII, ventral view <bold>d</bold> pygofer, lateral view.</p></caption><graphic xmlns:xlink="http://www.w3.org/1999/xlink" xlink:href="ZooKeys-160-059-g004.jpg" position="float" orientation="portrait" xlink:type="simple"/></fig><fig id="F5" position="float" orientation="portrait"><label>Figure 5.</label><caption><p> <italic><tp:taxon-name>Tacora saturata</tp:taxon-name></italic> Young, 1977, ovipositor. <bold>a</bold> valvifer I and valvula I, lateral view (Blv: basal lobe of valvula I, Dsa: dorsal sculptured area, Plv: posterior lobe of valvifer I, Vsa: ventral sculptured area) <bold>b</bold> dorsal sculptured area at basal portion <bold>c</bold> dorsal sculptured area at apical portion <bold>d</bold> ventral sculptured area <bold>e</bold> valvula II, lateral view <bold>f-g</bold> teeth at basal portion (De: denticle, Du: duct, To: tooth) <bold>h</bold> teeth at apical portion.</p></caption><graphic xmlns:xlink="http://www.w3.org/1999/xlink" xlink:href="ZooKeys-160-059-g005.jpg" position="float" orientation="portrait" xlink:type="simple"/></fig></tp:treatment-sec><tp:treatment-sec sec-type="Material examined."><title>Material examined.</title><p> One male and one female, “Venezuela, T. F \ Amazonas Dpt \ Rio Negro”; “Rio Baria \ 140m. \ <named-content xmlns:xlink="http://www.w3.org/1999/xlink" content-type="dwc:verbatimCoordinates" xlink:type="simple">0°55'N, 66°10'W</named-content>”; “C. Padilla \ col. \ 28-II-84” (MIZA); one male, same as preceding, excepting “12-II-84” (MIZA); one male, same as preceding, excepting “7-III-84” (MIZA); one male, same as preceding, excepting “4-III-84” (MNRJ); one female, same as preceding, excepting “20-II-84” (MIZA); one male and one female, same as preceding, excepting “L. J. Joly \ A. Chacon \ 4–11-II-84” (MIZA); one male, same as preceding, excepting “Rio Mawari- \ numa 140m”; “3-III-84 \ C. Padilla \ col.” (MIZA); one female, “Venezuela T. F. \ Amazonas. \ 25-XI-4-XII-1984”; “Rio Baria \ 140m. \ <named-content xmlns:xlink="http://www.w3.org/1999/xlink" content-type="dwc:verbatimCoordinates" xlink:type="simple">0°55'N, 66°10'W</named-content>”; “E. Osuna \ A. Chacón” (MNRJ); three males and one female, “VENEZUELA: Amazonas \ Cerro Unturan Camp, 65°14'W \ 01°33N, 1100m. 11–15/III/89”; “Phipps-FUDECI Exped. \ by Amer. Mus. Nat. Hist. \ D. A. Grimaldi, coll.” (AMNH); one female, “Venezuela - Boli- \ var Rio Caura. \ 26-IV-1984”; “Salto Pará” [<named-content xmlns:xlink="http://www.w3.org/1999/xlink" content-type="dwc:verbatimCoordinates" xlink:type="simple">06°12'N, 64°28'W</named-content>]; “B. Bechyne. \ leg.” (MIZA).</p></tp:treatment-sec><tp:treatment-sec sec-type="Remarks."><title>Remarks.</title><p><xref ref-type="bibr" rid="B10">Young (1977)</xref> provided a detailed description of the male of <italic><tp:taxon-name>Tacora saturata</tp:taxon-name></italic>. Our identification is based on his description. The male genitalia and color pattern (male and female) of our Venezuelan specimens agree with the features and illustrations given by him. He recorded <italic><tp:taxon-name>Tacora saturata</tp:taxon-name></italic> from Colombia and Brazil. This species is the only one in the genus in which the transverse pronotal stripe is submarginal (<xref ref-type="fig" rid="F1">Figs 1b</xref>, <xref ref-type="fig" rid="F4">4a</xref>).</p></tp:treatment-sec><tp:treatment-sec><!--Section generated to contain objects referenced in tp:taxon-treatment.--><fig id="F1" position="float" orientation="portrait"><label>Figure 1.</label><caption><p> The two species treated in this paper, body in dorsal view (antennae and legs not depicted). <bold>a </bold><italic><tp:taxon-name>Tacora johanni</tp:taxon-name></italic> sp. n., male holotype <bold>b</bold> <italic><tp:taxon-name>Tacora saturata</tp:taxon-name></italic> Young, 1977, female (pinned specimen).</p></caption><graphic xmlns:xlink="http://www.w3.org/1999/xlink" xlink:href="ZooKeys-160-059-g001.jpg" position="float" orientation="portrait" xlink:type="simple"/></fig></tp:treatment-sec><ref-list><ref id="B10"><mixed-citation xmlns:xlink="http://www.w3.org/1999/xlink" xlink:type="simple"><person-group><name name-style="western"><surname>Young</surname><given-names>DA</given-names></name></person-group> (<year>1977</year>)<article-title> Taxonomic study of the Cicadellinae (Homoptera: Cicadellidae), Part 2. New World Cicadellini and the genus <italic>Cicadella</italic>.</article-title><source>Technical Bulletin of the North Carolina Agricultural Experiment Station </source><volume>239</volume>: <fpage>1</fpage>-<lpage>1135</lpage>.</mixed-citation></ref></ref-list></tp:taxon-treatment>
